# Supplementary material for: Digital assessment of banana (Musa spp.) genotype resistance to banana weevil (Cosmopolites sordidus) compared with expert visual assessment
Source: PLoS One. 2026 Jun 29;21(6):e0352433. doi: 10.1371/journal.pone.0352433 (PMC13313373; doi:10.1371/journal.pone.0352433)
Supplement: S1 Table — Layout of the partially replicated experimental design with three blocks used to evaluate genotype response to weevil infestation. (XLSX) [file pone.0352433.s002.xlsx]

## Sheet: Sheet1
		Block one					Block two					Block three
	NARITA 10	NARITA 10	NARITA 10	NARITA 10		NARITA 1	NARITA 1	NARITA 1	NARITA 1		NARITA 19	NARITA 19	NARITA 19	NARITA 19
	NARITA 4	NARITA 4	NARITA 4	NARITA 4		NARITA 21	NARITA 21	NARITA 21	NARITA 21		Mbwazirume	Mbwazirume	Mbwazirume	Mbwazirume
	NARITA 16	NARITA 16	NARITA 16	NARITA 16		Obino l’Ewai	Obino l’Ewai	Missing plot	Missing plot		NARITA 18	NARITA 18	NARITA 18	NARITA 18
	NARITA 23	NARITA 23	NARITA 23	NARITA 23		NARITA 15	NARITA 15	NARITA 15	NARITA 15		NARITA 26	NARITA 26	NARITA 26	NARITA 26
	Obino l’Ewai	Obino l’Ewai	Missing plot	Missing plot		Mbwazirume	Mbwazirume	Mbwazirume	Mbwazirume		NARITA 15	NARITA 15	NARITA 15	NARITA 15
	NARITA 12	NARITA 12	NARITA 12	NARITA 12		NARITA 9	NARITA 9	NARITA 9	NARITA 9		NARITA 9	NARITA 9	NARITA 9	Missing plot
	NARITA 13	NARITA 13	NARITA 13	NARITA 13		NARITA 4	NARITA 4	NARITA 4	NARITA 4		Calcutta 4	Calcutta 4	Calcutta 4	Calcutta 4
	Mbwazirume	Mbwazirume	Mbwazirume	Mbwazirume		Calcutta 4	Calcutta 4	Calcutta 4	Calcutta 4		NARITA 14	NARITA 14	NARITA 14	NARITA 14
	NARITA 19	NARITA 19	NARITA 19	NARITA 19		NARITA 17	NARITA 17	NARITA 17	NARITA 17		NARITA 17	NARITA 17	NARITA 17	NARITA 17
	Mchare	Mchare	Mchare	Mchare		NARITA 14	NARITA 14	NARITA 14	NARITA 14		NARITA 7	NARITA 7	NARITA 7	NARITA 7
	NARITA 1	NARITA 1	NARITA 1	NARITA 1		NARITA 23	NARITA 23	NARITA 23	NARITA 23		Obino l’Ewai	Obino l’Ewai	Obino l’Ewai	Missing plot
	NARITA 26	NARITA 26	NARITA 26	NARITA 26		NARITA 2	NARITA 2	NARITA 2	NARITA 2		NARITA 12	NARITA 12	NARITA 12	NARITA 12
	Calcutta 4	Calcutta 4	Calcutta 4	Calcutta 4		NARITA 7	NARITA 7	NARITA 7	NARITA 7		NARITA 11	NARITA 11	NARITA 11	Missing plot
	NARITA 11	NARITA 11	NARITA 11	NARITA 11		NARITA 10	NARITA 10	NARITA 10	NARITA 10		NARITA 2	NARITA 2	NARITA 2	NARITA 2
	NARITA 21	NARITA 21	NARITA 21	NARITA 21		NARITA 13	NARITA 13	NARITA 13	NARITA 13		NARITA 16	NARITA 16	NARITA 16	NARITA 16
	NARITA 18	NARITA 18	NARITA 18	NARITA 18		Mchare	Mchare	Mchare	Mchare		Mchare	Mchare	Mchare	Mchare
			Susceptible check
			Resistant check
