# Supplementary material for: Digital assessment of banana (Musa spp.) genotype resistance to banana weevil (Cosmopolites sordidus) compared with expert visual assessment
Source: PLoS One. 2026 Jun 29;21(6):e0352433. doi: 10.1371/journal.pone.0352433 (PMC13313373; doi:10.1371/journal.pone.0352433)
Supplement: S2 Table — Results of Fisher’s protected least significant difference test showing genotype mean separation within each scoring method. The test was performed to identify genotypes that differed significantly from each other and theirs resistance performance. (XLSX) [file pone.0352433.s003.xlsx]

## Sheet: Sheet1
			ImageJ		MIT		SegFormer		Unet		Visual		YOLO
		Genotype	Mean	Grouping letter	Mean	Grouping letter	Mean	Grouping letter	Mean	Grouping letter	Mean	Grouping letter	Mean	Grouping letter
		Calcutta 4	11.5923	a	9.263	a	9.25708	a	9.47696	a	11.6042	a	12.275	a
		NARITA 21	21.2034	ab	19.8585	ab	19.6979	ab	20.0691	ab	23.7434	abc	23.3752	ab
		NARITA 23	22.9979	abc	20.6526	ab	20.4287	abc	20.217	abc	25.0559	abcd	24.5574	ab
		NARITA 17	23.2552	abcd	21.2369	abc	21.4688	abcd	21.9813	abc	21.4707	ab	25.779	ab
		NARITA 10	32.7227	bcde	36.0983	bcd	36.3777	bcde	36.7776	bcd	36.6497	bcde	39.7332	bc
		NARITA 16	34.0896	bcdef	39.3868	bcde	39.8277	bcdef	39.48	bcde	40.6608	bcdef	45.116	bcde
		NARITA 11	34.9131	bcdefg	39.9261	bcdef	38.7963	bcdef	40.2597	bcde	40.4677	bcdef	43.2048	bcd
		Mchare	36.4044	bcdefgh	40.5158	bcdefg	39.5679	bcdef	41.6454	cde	43.6667	bcdef	45.0739	bcd
		NARITA 7	38.4997	bcdefghi	41.0338	bcdefgh	41.0888	bcdefg	40.7747	bcde	45.377	bcdefgh	44.0593	bcd
		Mbwazirume	39.1742	bcdefghi	42.8021	cdefgh	42.3248	defg	43.5477	defg	47.3333	defgh	48.2281	cde
		NARITA 19	40.8292	bcdefghij	43.1099	bcdefghi	43.4523	cdefgh	42.2286	bcdef	45.1608	bcdefgh	46.1161	bcde
		NARITA 26	40.9002	bcdefghij	41.0718	bcdefgh	40.9444	bcdefg	40.3645	bcde	44.2546	bcdefg	45.5576	bcde
		NARITA 18	42.8831	cdefghijk	47.0361	defghi	47.0275	efgh	46.9336	defgh	48.1296	cdefgh	52.0433	cde
		NARITA 2	43.9224	defghijk	48.1476	defghi	49.0173	efgh	47.7593	defgh	49.9707	efgh	52.8627	cde
		NARITA 13	44.1871	efghijk	48.6484	defghi	48.543	efgh	48.1691	defgh	50.5559	efgh	52.7872	cde
		NARITA 1	44.2933	efghijk	51.588	defghi	51.3356	efgh	51.8199	defgh	53.9309	efgh	55.4198	cde
		NARITA 4	51.8791	efghijk	56.8766	defghi	56.53	efgh	56.8771	defgh	61.8059	fgh	59.9406	cde
		NARITA 15	52.8046	efghijk	56.8766	defghi	60.6291	fgh	60.5281	efgh	66.2207	gh	63.5353	cde
		Obino L’Eewai	55.3278	fghijk	55.1026	defghi	54.8398	efgh	55.4205	defgh	58.3233	efgh	58.9194	cde
		NARITA 12	55.9931	gijk	60.7685	efghi	60.8575	fgh	60.3473	efgh	61.9733	fgh	63.6356	cde
		NARITA 9	61.806	jk	67.1661	i	66.8256	h	66.3861	fh	70.679	h	70.056	e
		NARITA 14	62.1702	k	63.5061	fhi	63.652	gh	62.8718	efgh	67.0332	gh	66.2244	de
